# Supplementary material for: Situational Awareness in Telehealth: A Virtual Standardized Patient Case for Transitioning Preclinical to Clinical Medical Students
Source: MedEdPORTAL. 2025 Apr 11;21:11517. doi: 10.15766/mep_2374-8265.11517 (PMC11985545; doi:10.15766/mep_2374-8265.11517)
Supplement: Supplementary file 1 — Student Prework.pptxFaculty Training Guide.docxSP Scenario.docxSP Survey Tool.docxScenario Stem.pptxStudent Prebriefing.pptxSession Facilitators Presentation.pptxPostencounter Student Survey.docx [file mep_2374-8265.11517-s001.zip]

Archive with 9 entries (9 files):
- A. Student Prework.pptx
- B. Faculty Training Guide.docx
- E. Scenario Stem.pptx
- F. Student Prebriefing.pptx
- G. Session Facilitators Presentation.pptx
- C. SP Scenario.docx
- D. SP Survey Tool.docx
- H. Postencounter Student Survey.docx
- _Educational Summary Report_11517.pdf
